# Supplementary material for: Iodine Nutritional Status and Its Associated Factors Among Children and Adolescents in Zhejiang Province Ten Years After the Downward Adjustment of the National Salt Iodization Policy
Source: Nutrients. 2026 May 21;18(10):1634. doi: 10.3390/nu18101634 (PMC13209854; doi:10.3390/nu18101634)
Supplement: Supplementary file 1 [file nutrients-18-01634-s001.zip]

Archive with 1 entries (1 files):
- nutrients-4298787-supplementary.pdf
